# Supplementary material for: Feasibility of Classifying Life Stages and Searching for the Determinants: Results from the Medical Expenditure Panel Survey 1996–2011
Source: Front Public Health. 2017 Oct 27;5:247. doi: 10.3389/fpubh.2017.00247 (PMC5663691; doi:10.3389/fpubh.2017.00247)
Supplement: Supplementary file 1 [file Data_Sheet_1.XLSX]

## Sheet: Sheet 1
name
